# Supplementary material for: Croton lechleri Extracts as Green Corrosion Inhibitors of Admiralty Brass in Hydrochloric Acid
Source: Molecules. 2021 Dec 7;26(24):7417. doi: 10.3390/molecules26247417 (PMC8706740; doi:10.3390/molecules26247417)
Supplement: Supplementary file 1 [file molecules-26-07417-s001.zip]

Archive with 1 entries (1 files):
- molecules-1490455-supplementary.pdf
